# Supplementary material for: Side-Chain Modified [99mTc]Tc-DT1 Mimics: A Comparative Study in NTS1R-Positive Models
Source: Int J Mol Sci. 2023 Oct 24;24(21):15541. doi: 10.3390/ijms242115541 (PMC10647616; doi:10.3390/ijms242115541)
Supplement: Supplementary file 1 [file ijms-24-15541-s001.zip]

Archive with 1 entries (1 files):
- ijms-2677270-supplementary.pdf
